# Supplementary material for: The first precinctive Carabidae from Moorea, Society Islands: new Mecyclothorax spp. (Coleoptera) from the summit of Mont Tohiea
Source: Zookeys. 2012 Sep 29;(224):37–80. doi: 10.3897/zookeys.224.3675 (PMC3487645; doi:10.3897/zookeys.224.3675)
Supplement: XML Treatment for Mecyclothorax perraulti [file zookeys.224.3675-treatment1.xml]

<!DOCTYPE tp:taxon-treatment
  PUBLIC "-//TaxonX//DTD Taxonomic Treatment Publishing DTD v0 20100105//EN" "tax-treatment-NSO.dtd">
<tp:taxon-treatment xmlns:tp="http://www.plazi.org/taxpub"><tp:treatment-meta><mixed-citation publication-type="journal"><person-group><name><surname>Liebherr</surname><given-names>James K.</given-names></name></person-group><article-title>The first precinctive Carabidae from Moorea, Society Islands: new 
                    <italic>Mecyclothorax</italic> spp. (Coleoptera)  from the summit of Mont Tohiea
                </article-title><source>Zookeys</source><day>29</day><month>9</month><year>2012</year><volume>2012</volume><issue>224</issue><fpage>37</fpage><lpage>80</lpage><pub-id pub-id-type="doi">10.3897/zookeys.224.3675</pub-id></mixed-citation></tp:treatment-meta><tp:nomenclature><tp:taxon-name>
                            <tp:taxon-name-part taxon-name-part-type="genus">Mecyclothorax</tp:taxon-name-part>
                            <tp:taxon-name-part taxon-name-part-type="species">perraulti</tp:taxon-name-part>
                        <object-id xmlns:xlink="http://www.w3.org/1999/xlink" xlink:type="simple">urn:lsid:zoobank.org:act:F7C6AC8A-46B8-4E9C-9B58-645A839318C8</object-id>
								<object-id xmlns:xlink="http://www.w3.org/1999/xlink" xlink:type="simple">http://species-id.net/wiki/Mecyclothorax_perraulti</object-id>
								</tp:taxon-name><tp:taxon-status xmlns:xlink="http://www.w3.org/1999/xlink" xlink:type="simple">sp. n.</tp:taxon-status></tp:nomenclature><tp:treatment-sec sec-type="Diagnosis"><title>Diagnosis.</title><p>Consistent with species group membership, the pronotal lateral margins are broadly explanate and translucent, with the basolateral margin sinuate anterad the projected, nearly right hind angles (<xref ref-type="fig" rid="F2">Fig. 2A</xref>). The elytral lateral margin is also broadly expanded and translucent, with the margin upraised just laterad the angulate humerus. <italic><tp:taxon-name>Mecyclothorax perraulti</tp:taxon-name></italic> is most similar to <italic><tp:taxon-name>Mecyclothorax gourvesi</tp:taxon-name></italic>, though the pronotal base is narrower relative to pronotal maximum width in <italic><tp:taxon-name>Mecyclothorax perraulti</tp:taxon-name></italic> (MPW/BPW = 1.49–1.52), versus the basally broader pronotum of <italic><tp:taxon-name>Mecyclothorax gourvesi</tp:taxon-name></italic> (MPW/BPW = 1.37–1.39). The male aedeagal median lobe of <italic><tp:taxon-name>Mecyclothorax perraulti</tp:taxon-name></italic> has a broadened, adze-shaped apex, with the apical face straighter than the dorsal and ventral margins (<xref ref-type="fig" rid="F4">Fig. 4A</xref>). Individuals of <italic><tp:taxon-name>Mecyclothorax perraulti</tp:taxon-name></italic> are also larger than those of <italic><tp:taxon-name>Mecyclothorax grouvesi</tp:taxon-name></italic>; standardized body length 5.8–6.2 mm versus a body length of 5.5 mm for the latter (<xref ref-type="bibr" rid="B50">Perrault 1988</xref>). Setal formula: 2122.</p><fig id="F4" position="float" orientation="portrait"><label>Figure 4.</label><caption><p>Male aedeagal median lobe and associated parameres. <bold>A</bold> <italic><tp:taxon-name>Mecyclothorax perraulti</tp:taxon-name></italic>, right lateral view <bold>B</bold> <italic><tp:taxon-name>Mecyclothorax pahere</tp:taxon-name></italic>, right lateral vew <bold>C</bold> <italic><tp:taxon-name>Mecyclothorax pahere</tp:taxon-name></italic>, euventral view <bold>D</bold> <italic><tp:taxon-name>Mecyclothorax menemene</tp:taxon-name></italic>, right lateral view (teneral specimen) <bold>E</bold> <italic><tp:taxon-name>Mecyclothorax popotioaoa</tp:taxon-name></italic> , right lateral view <bold>F</bold> <italic><tp:taxon-name>Mecyclothorax mapo</tp:taxon-name></italic>, right lateral view <bold>G</bold> <italic><tp:taxon-name>Mecyclothorax mapo</tp:taxon-name></italic>, right lateral view, internal sac everted <bold>H</bold> <italic><tp:taxon-name>Mecyclothorax fatata</tp:taxon-name></italic>, right lateral view. Abbreviations: <bold>dop</bold> dorsal ostial microtrichial patch <bold>fp</bold> flagellar plate <bold>go</bold> gonopore <bold>lp</bold> left paramere <bold>rp</bold> right paramere <bold>sc</bold> sagittal crest <bold>vop</bold> ventral ostial microtrichial patch.</p></caption><graphic xmlns:xlink="http://www.w3.org/1999/xlink" xlink:href="ZooKeys-224-037-g004.jpg" position="float" orientation="portrait" xlink:type="simple"/></fig></tp:treatment-sec><tp:treatment-sec sec-type="Description"><title>Description.</title><p><italic>Head capsule</italic> with broadly excavate, straight frontal grooves, bordered laterally by a finely raised carina just mesad the anterior supraorbital seta, the mesal face indistinctly wrinkled between the eyes; neck not depressed dorsally between the eyes, frons flat in lateral view; ocular lobe distinctly projected, the posterior margin abruptly meeting gena behind eye, a fine, shallow groove at ocular lobe-genal juncture; ocular ratio 1.48–1.58 (n = 4); ocular lobe ratio 0.79–0.85 (n = 4); anterior margin of labrum broadly, shallowly emarginate, emargination about ¹�₉ labral length; antennomeres 1–3 glabrous except for apical setae; antennae filiform, antennomere 8 length 2.4× greatest width; mentum tooth with sides defining an acute angle, the apex tightly rounded. <italic>Prothorax</italic> moderately transverse, MPW/PL = 1.24–1.31 (n = 4); median base slightly depressed relative to disc, 25–27 small, isolated punctures each side of depressed area; basal margin broadly convex between laterobasal depressions, nearly straight medially; median longitudinal impression fine and shallow on disc, a lenticular broadening at front of median base; anterior transverse impression finely incised throughout breadth, shallower medially; anterior callosity slightly convex, crossed with indistinct longitudinal wrinkles; front angles protruded, subangulate medially adjacent to head, broadly convex laterally; distance between front angles less than between hind angles, APW/BPW 0.87–0.94 (n = 4); lateral marginal depression canaliculate where the convex pronotal disc meets the explanate, angularly upraised lateral margin; laterobasal depression a linear extension of the narrow, deep lateral depression; proepisternum with ~7 indistinct punctulae along hind margin, smaller irregularities along posterior ma<!--PageBreak-->rginal bead of proepimeron; prosternal process broad, slightly depressed anterad coxal cavities, convex posteriorly at juncture with posterior face. <italic>Elytra</italic> subquadrate, MEW/HuW = 2.29–2.37 (n = 4); disc flat medially, markedly sloped laterad interval 7 to near vertical juncture with lateral marginal depression; basal groove indistinctly though broadly recurved to angulate humerus; parascutellar seta present; parascutellar striole 6–7 punctate, continuously depressed between punctures; sutural interval elevated to sutural juncture, more convex than intervals 2–4; sutural and second striae subequally depressed at elytral apex; striae 1–7 minutely punctate basally, smooth apically, intervals distinctly convex; eighth interval distinctly carinate laterad stria 7 in apical half of elytron, the lateral portions of interval 8 depressed enhancing carina and change in discal curvature; 2 dorsal elytral setae, positioned at 0.24–0.25× and 0.57–0.61× elytral length, each seta in an indistinct depression that spans half or less the width of interval 3; both apical and subapical setae present; lateral elytral setae 7 + 6; elytral marginal depression broadly reflexed, translucent posterolaterad humerus; slightly broader laterad anterior lateral elytral setal series, narrowed apically to a beadlike margin anterad subapical sinuation; subapical sinuation abrupt, internal plica evident beneath sinuation in ectal view. <italic>Mesepisternum</italic> distinctly punctate anteriorly, ~18 evident punctures in 2–3 rows; metepisternum moderately foreshortened, width to length ratio 0.67; mesepisternal/mesepimeral suture distinct; metathoracic flight wing a narrow, elongate vestigium, length 3× width, remnants of veins C, R, M, and Cu discernible. <italic>Abdomen</italic> with visible ventrites 1–4 irregularly wrinkled laterally, ventrites 3–6 with round depressions laterally; suture between visible ventrites 2 and 3 effaced laterally. <italic>Legs</italic> moderately elongate, ratio of metatarsomere 1 length to metatibia length 0.23; metatarsomere 4 lobate, length including outer apical lobe 1.5× median tarsomere length; metatarsomere 4 with apical setae only, subapical setae absent; metatarsal dorsolateral sulci very shallow, obsolete, tarsomere dorsum broadly convex. <italic>Microsculpture</italic> of frons obsolete, surface glossy, shallow isodiametric sculpticells in transverse rows on neck; pronotal disc with mesh of transverse sculpticells 2–3× broad as long; pronotal median base covered with irregular, swirling isodiametric and transverse sculpticells between punctures; elytral disc with transverse microsculpture, sculpticells connected into a mesh, to parallel, unconnected transverse lines; metasternum covered with distinct transverse mesh; basal 2 abdominal ventrites covered with swirling isodiametric and transverse sculpticells. <italic>Coloration</italic> a somber reddish brown; head capsule rufous with a piceous cast; antennomere 1 rufoflavous, 2–11 rufobrunneous; pronotal disc rufopiceous, base, apex and lateral margins rufobrunneous; proepipleuron rufoflavous, proepisternum rufous; elytral disc rufobrunneous with purplish reflection due to transverse microsculpture; sutural interval paler, rufous basally, rufoflavous apically; elytral lateral margins rufoflavous, lateral marginal depression flavous inside dark margin; elytral apex broadly, slightly paler, rufoflavous; elytral epipleuron rufoflavous, metepisternum rufobrunneous with a piceous cast; abdominal ventrites 1–3 rufobrunneous, 4–6 paler, rufoflavous; metafemur rufoflavous with medial brunneous cloud; metatibia rufoflavous with brunneous cast.</p><p><bold>Male Genitalia.</bold> (n = 1). Aedeagal median lobe narrowed dorsoventrally in apical half, apex dorsoventrally expanded to an adze-like tip (<xref ref-type="fig" rid="F4">Fig. 4A</xref>), the apical face of tip <!--PageBreak--><!--PageBreak-->much less convex than dorsal and ventral margins; flagellar plate large, length 0.5× distance from parameral articulation to apical face of tip; right paramere extended to 0.8× distance from parameral articulation to apical face, left paramere extended nearly to tip; internal sac with broad dense ventral microtrichial field, and small, lightly spinose dorsal ostial microtrichial patch (assessed in uneverted condition).</p><p><bold>Female Reproductive Tract.</bold> (n = 1). Bursa copulatrix columnar, elongate, length 3× maximum breadth in slide-mounted specimen (<xref ref-type="fig" rid="F5">Fig. 5A</xref>); bursa membranous, lightly sclerotized based on amount of Chlorazol Black staining; spermatheca reniform, spermathecal gland duct long enough so that gland extends beyond apex of bursa; basal gonocoxite 1 with apical fringe of 2–3 setae, 6–7 smaller setae along mesal margin (<xref ref-type="fig" rid="F6">Fig. 6A</xref>); apical gonocoxite 2 subacuminate, apex tightly rounded, basolateral area moderately expanded; 2 lateral ensiform setae, the apical seta stouter, 1 dorsal ensiform setae, and 2 apical nematiform setae.</p><fig id="F5" position="float" orientation="portrait"><label>Figure 5.</label><caption><p>Female reproductive tract and associated abdominal structures, ventral view. Black line indicates position of spermathecal duct dorsad bursa copulatrix or common oviduct; circle at end of line indicates position of juncture of spermathecal duct and dorsal wall of bursa. <bold>A</bold> <italic><tp:taxon-name>Mecyclothorax perraulti</tp:taxon-name></italic> <bold>B</bold> <italic><tp:taxon-name>Mecyclothorax pahere</tp:taxon-name></italic> <bold>C</bold> <italic><tp:taxon-name>Mecyclothorax popotioaoa</tp:taxon-name></italic> <bold>D</bold> <italic><tp:taxon-name>Mecyclothorax mapo</tp:taxon-name></italic> <bold>E</bold> <italic><tp:taxon-name>Mecyclothorax fatata</tp:taxon-name></italic>. Abbreviations: <bold>bc</bold> bursa copulatrix <bold>co</bold> common oviduct <bold>e</bold> egg <bold>g</bold> gonocoxa <bold>h</bold> rectum of hindgut <bold>lo</bold> lateral oviduct <bold>pg</bold> pygidial gland reservoir <bold>sg</bold> spermathecal gland <bold>sp</bold> spermatheca.</p></caption><graphic xmlns:xlink="http://www.w3.org/1999/xlink" xlink:href="ZooKeys-224-037-g005.jpg" position="float" orientation="portrait" xlink:type="simple"/></fig><p><bold>Holotype</bold> male (MNHN), labeled: FRENCH POLYNESIA: Moorea / Toheia, off trail beneath ridge / 26-ix-2009 el. 1145 m C. Ewing/-17.55152 -149.82147 pyr. fog / unknown tree MBIO6551 // HOLOTYPE / Mecyclothorax / perraulti / J.K. Liebherr 2012 (black-bordered red label)</p><p><bold>Allotype</bold> female (MNHN), labeled: FRENCH POLYNESIA / Moorea Tohiea summit / 12-IX-2006 lot 07 / <named-content xmlns:xlink="http://www.w3.org/1999/xlink" content-type="dwc:verbatimCoordinates" xlink:type="simple">S17°33.03', W149°49.33'</named-content> / el. 1150-1200 m beating / flowering <italic><tp:taxon-name>Myrsine</tp:taxon-name></italic> after / dark J.K. Liebherr // ALLOTYPE / Mecyclothorax / perraulti / J.K. Liebherr 2012 (black-bordered red label)</p></tp:treatment-sec><tp:treatment-sec sec-type="Other paratypes"><title>Other paratypes.</title><p>SOCIETY ISLANDS. Moorea: Tohiea summit, 1120 m el., <named-content xmlns:xlink="http://www.w3.org/1999/xlink" content-type="dwc:verbatimCoordinates" xlink:type="simple">S17°33.07', W149°49.38'</named-content>, 12-ix-2006 lot 05, beating rotten <italic><tp:taxon-name>Freycinetia</tp:taxon-name></italic> and ferns, Liebherr (CUIC, 1); 1097 m el., <named-content xmlns:xlink="http://www.w3.org/1999/xlink" content-type="dwc:verbatimCoordinates" xlink:type="simple">S17°33.05', W149°49.28'</named-content>, 13-ix-2006 lot 02, Berlese extraction of fern litter, Ewing (CUIC, 1); muddy gulch on trail, 1170 m el., <named-content xmlns:xlink="http://www.w3.org/1999/xlink" content-type="dwc:verbatimCoordinates" xlink:type="simple">S17°33.08', W149°49.31'</named-content>, 25-ix-2009, pyrethrin fog mossy tree, MBIO 5853, Ewing (EMEC, 1).</p></tp:treatment-sec><tp:treatment-sec sec-type="Etymology"><title>Etymology. </title><p>This species epithet honors the memory of Georges G. Perrault, the principal describer and reviser of the Tahitian <italic><tp:taxon-name>Mecyclothorax</tp:taxon-name></italic> fauna.</p></tp:treatment-sec><tp:treatment-sec sec-type="Distribution"><title>Distribution and habitat.</title><p>Individuals of this species have been found from the summit at 1207 m elevation down to 1100 m. Specimens have been found microsympatrically in rotten <italic><tp:taxon-name>Freycinetia</tp:taxon-name></italic> stalks with <italic><tp:taxon-name>Mecyclothorax mapo</tp:taxon-name></italic>, and in association with <italic><tp:taxon-name>Mecyclothorax mapo</tp:taxon-name></italic> and <italic><tp:taxon-name>Mecyclothorax fatata</tp:taxon-name></italic> on flowering <italic><tp:taxon-name>Myrsine</tp:taxon-name></italic> at night, and in a pyrethrin fog sample of a mossy tree trunk. An individual of this species was the lone carabid beetle recovered from a Berlese extraction sample of leaf litter taken at 1100 m.</p></tp:treatment-sec><tp:treatment-sec><!--Section generated to contain objects referenced in tp:taxon-treatment.--><fig id="F2" position="float" orientation="portrait"><label>Figure 2.</label><caption><p><italic><tp:taxon-name>Mecyclothorax</tp:taxon-name></italic> spp., dorsal view; silhouette to lower right of each habitus photo indicates actual size of beetle specimen at printed journal page size <bold>A</bold> <italic><tp:taxon-name>Mecyclothorax perraulti</tp:taxon-name></italic> male holotype <bold>B</bold> <italic><tp:taxon-name>Mecyclothorax pahere</tp:taxon-name></italic> male holotype <bold>C</bold> <italic><tp:taxon-name>Mecyclothorax menemene</tp:taxon-name></italic> male holotype.</p></caption><graphic xmlns:xlink="http://www.w3.org/1999/xlink" xlink:href="ZooKeys-224-037-g002.jpg" position="float" orientation="portrait" xlink:type="simple"/></fig><fig id="F6" position="float" orientation="portrait"><label>Figure 6.</label><caption><p>Female left gonocoxa, ventral view; scale bar = 0.05 mm. <bold>A</bold> M. <italic>perraulti</italic> <bold>B</bold> M. <italic>pahere</italic> <bold>C</bold> <italic><tp:taxon-name>Mecyclothorax popotioaoa</tp:taxon-name></italic> <bold>D</bold> <italic><tp:taxon-name>Mecyclothorax mapo</tp:taxon-name></italic> <bold>E</bold> <italic><tp:taxon-name>Mecyclothorax fatata</tp:taxon-name></italic>. Abbreviations: <bold>afs</bold> apical fringe setae of gonocoxite 1 <bold>ans</bold> apical nematiform seta <bold>des</bold> dorsal ensiform seta <bold>gc1</bold> basal gonocoxite 1 <bold>gc2</bold> apical gonocoxite 2 <bold>les</bold> lateral ensiform seta(e) <bold>r</bold> ramus.</p></caption><graphic xmlns:xlink="http://www.w3.org/1999/xlink" xlink:href="ZooKeys-224-037-g006.jpg" position="float" orientation="portrait" xlink:type="simple"/></fig></tp:treatment-sec><ref-list><ref id="B50"><mixed-citation xmlns:xlink="http://www.w3.org/1999/xlink" xlink:type="simple"><person-group><name name-style="western"><surname>Perrault</surname><given-names>GG</given-names></name></person-group> (<year>1988</year>)<article-title> La faune des Carabidae de Tahiti. VIII. révision du genre <italic>Mecyclothorax</italic> Sharp (Psydrini) 3. les groups de <italic>Mecyclothorax altiusculus</italic> Britton et de <italic>Mecyclothorax gourvesi</italic> Perrault (Coleoptera).</article-title><source>Nouvelle Revue d’Entomologie (NS) </source><volume>5</volume>: <fpage>229</fpage>-<lpage>245</lpage>.</mixed-citation></ref></ref-list></tp:taxon-treatment>
