# Supplementary material for: The first precinctive Carabidae from Moorea, Society Islands: new Mecyclothorax spp. (Coleoptera) from the summit of Mont Tohiea
Source: Zookeys. 2012 Sep 29;(224):37–80. doi: 10.3897/zookeys.224.3675 (PMC3487645; doi:10.3897/zookeys.224.3675)
Supplement: XML Treatment for Mecyclothorax pahere [file zookeys.224.3675-treatment2.xml]

<!DOCTYPE tp:taxon-treatment
  PUBLIC "-//TaxonX//DTD Taxonomic Treatment Publishing DTD v0 20100105//EN" "tax-treatment-NSO.dtd">
<tp:taxon-treatment xmlns:tp="http://www.plazi.org/taxpub"><tp:treatment-meta><mixed-citation publication-type="journal"><person-group><name><surname>Liebherr</surname><given-names>James K.</given-names></name></person-group><article-title>The first precinctive Carabidae from Moorea, Society Islands: new 
                    <italic>Mecyclothorax</italic> spp. (Coleoptera)  from the summit of Mont Tohiea
                </article-title><source>Zookeys</source><day>29</day><month>9</month><year>2012</year><volume>2012</volume><issue>224</issue><fpage>37</fpage><lpage>80</lpage><pub-id pub-id-type="doi">10.3897/zookeys.224.3675</pub-id></mixed-citation></tp:treatment-meta><tp:nomenclature><tp:taxon-name>
                            <tp:taxon-name-part taxon-name-part-type="genus">Mecyclothorax</tp:taxon-name-part>
                            <tp:taxon-name-part taxon-name-part-type="species">pahere</tp:taxon-name-part>
                        <object-id xmlns:xlink="http://www.w3.org/1999/xlink" xlink:type="simple">urn:lsid:zoobank.org:act:52B4B915-D08B-4409-A118-4901879032DE</object-id>
								<object-id xmlns:xlink="http://www.w3.org/1999/xlink" xlink:type="simple">http://species-id.net/wiki/Mecyclothorax_pahere</object-id>
								</tp:taxon-name><tp:taxon-status xmlns:xlink="http://www.w3.org/1999/xlink" xlink:type="simple">sp. n.</tp:taxon-status></tp:nomenclature><tp:treatment-sec sec-type="Diagnosis"><title>Diagnosis.</title><p>This species plus <italic><tp:taxon-name>Mecyclothorax altiusculus</tp:taxon-name></italic>, <italic><tp:taxon-name>Mecyclothorax pseudaltiusculus</tp:taxon-name></italic> Perrault, and <italic><tp:taxon-name>Mecyclothorax paraltiusculus</tp:taxon-name></italic> Perrault share a bisetose, trapezoidal pronotum with rounded hind angles, and a setal formula of 2122, however individuals of this new species are larger; standardized body length 7.5–7.9 mm. The pronotum is also more transverse; MPW/PL = 1.35–1.36 (n = 2). The striae are deep and distinctly punctate in their basal half, and the convex intervals are covered with dense transverse microsculpture consisting of a mixture of parallel transverse lines and transverse-mesh sculpticells 2–4× broad as long. The mesal face of the male metatibia is lined with pectinate swellings at the points of articulation of the mesal longitudinal setal series (<xref ref-type="fig" rid="F2">Fig. 2B</xref>). Of the three species listed above, <italic><tp:taxon-name>Mecyclothorax paraltiusculus</tp:taxon-name></italic> is most similar, attaining a similar body size—7.0 mm—and possessing elytral microsculpture consisting of a mixture of transverse lines and transverse mesh.</p></tp:treatment-sec><tp:treatment-sec sec-type="Description"><title>Description.</title><p><italic>Head capsule</italic> withbroad, shallow frontal grooves, the frontal surface transversely wrinkled between the grooves, and a broad, low convexity bordering the groove mesad the anterior supraorbital seta; dorsally the head capsule is flat from the frons to the pronotum; ocular lobe moderately prominent and largely covered by eyes, the posterior portion of lobe obtusely joined to gena, the juncture marked by fine, shallow groove; ocular ratio 1.47, ocular lobe ratio 0.79–0.83; labral anterior margin broadly emarginate 0.2× length; antennomeres glabrous except for apical setae; antennae elongate filiform, antennomere 8 length 3× greatest width; mentum tooth with sides defining an acute angle, the apex rounded. <italic>Prothorax</italic> transverse, the basolateral margins straight to slightly concave due to the upcurved margin anterad the rounded hind angles, MPW/BPW = 1.55–1.60 (n = 2); median base slightly depressed medially, moreso laterally, with more than 40 small punctures each side; basal margin broadly, slightly convex between laterobasal depressions; median longitudinal impression obsolete but traceable on disc, present as a lenticular depression at front of median base; anterior transverse impression deep, finely incised, with 7–8 elongate punctures each side bordered by longitudinal carinae that span impression from disc to anterior callosity; anterior callosity moderately convex, covered with indistinct longitudinal wrinkles; front angles protruded, broadly rounded, APW/BPW = 0.95–0.96 (n = 2); lateral marginal depression broadly explanate, translucent, edge upturned anteriorly, more beadlike near lateral seta; laterobasal depression a broadened continuation of the lateral depression, surface punctured as median base, deepest portion meeting posterior margin at lateral <!--PageBreak-->edge of basal margin convexity; proepisternum with 7 distinct punctulae along hind margin, ~10 smaller punctures along posterior marginal bead of proepimeron; prosternal process broad, slightly depressed anteriorly between coxal cavities, convex posterad at juncture with posterior face. <italic>Elytra</italic> broad, subquadrate, MEW/HuW = 2.32–2.35 (n = 2); disc convex medially, sides sloped to nearly vertical; basal groove moderately curved to subangulate humerus, elytral margin at humerus only slightly upraised; parascutellar seta present; parascutellar striole defined by 4 separated punctures, the striole depressed between punctures; sutural intervals elevated to meet at suture, only slightly more convex than distinctly convex discal intervals; striae 1–8 deep, finely impressed, and distinctly punctate in basal half; all striae deep and smooth at elytral apex; eighth interval upraised in a narrow bulbous carina laterad subapical seta, the interval’s outer face nearly vertical; 2 dorsal elytral setae (one individual with 3 setae on one elytron) positioned at 0.22× and 0.52–0.60× elytral length (asymmetrical third seta at 0.75× elytral length), each seta within evident depressions that span ⅔ width of interval 3; both apical and subapical elytral setae present; lateral elytral setae 7 + (5–6); elytral marginal depression moderately broad throughout length, translucent, reduced to beadlike margin only just anterad abruptly concave subapical sinuation. <italic>Mesepisternum</italic> distinctly punctate anteriorly, ~19 deep punctures in 2–3 rows; metepisternum short, width to length ratio 0.87; metepisternal-metepimeral suture varied, a distinct suture in one individual, an indistinct, broad depression in the second; metathoracic flight wing an elongate straplike vestigium, length 4× width, and apical ¼ of wing length surpassing hind margin of metathorax, rudimentary R and M veins evident. <italic>Abdomen</italic> with irregular wrinkles on visible ventrites 1–4, and indistinct round depressions laterally on ventrites 4–6; suture between visible ventrites 2 and 3 complete. <italic>Legs</italic> with metatarsomere 1 moderate, length 0.19× length of metatibia; metatarsomere 4 with short apical lobes, maximal tarsomere length 1.2× median tarsomere length; metatarsomere 4 with very short subapical setae and longer apical setae; metatarsal dorsolateral sulci very shallow, obsolete, dorsum broadly convex. <italic>Microsculpture</italic> on frons and vertex a transverse mesh, sculpticell breadth 2× length; pronotal disc with obsolete microsculpture, indistinct transverse mesh with sculpticells 3–4× broad as long visible near edge of light reflections; pronotal median base with evident transverse-mesh microsculpture between punctures, sculpticell breadth 2–3× length; elytral disc covered with a mixture of transverse lines and transverse mesh with sculpticell breadth 2–4× length; elytral apex covered with transverse mesh, sculpticell breadth 2–4× length; metasternum glossy with obsolete transverse sculpticells; laterobasal abdominal ventrites glossy with shallow, swirling isodiametric and transverse mesh sculpticells. <italic>Coloration</italic> of frons and vertex piceous; antennomeres 1–4 rufoflavous to brunneous, segments 5–11 slightly darker; pronotal disc rufopiceous with metallic silvery reflection; reflexed pronotal margins translucent brunneous; proepipleuron rufo-brunneous, proepisternum rufopiceous; elytral disc rufopiceous with cupreous reflection; sutural interval concolorous basally, rufous apically; reflexed elytral margin brunneous, elytral apex narrowly, indistinctly paler, brunneous; elytral epipleuron rufobrunneous, metepisternum rufopiceous; abdominal ventrites glossy rufopiceous, apical ventrite narrowly rufobrunneous; metafemur and metatibia rufobrunneous.<!--PageBreak--></p><p><bold>Male genitalia.</bold> (n = 1). Aedeagal median lobe broadest dorsoventrally near midlength, apex hooklike, with small dorsal toothlike expansion (<xref ref-type="fig" rid="F4">Fig. 4B</xref>); median lobe curved to right in ventral view (<xref ref-type="fig" rid="F4">Fig. 4C</xref>), the apex elongated beyond apical margin of ostium; internal sac with well-developed dorsal and ventral ostial microtrichial patches; flagellar plate moderately large, length 0.3× distance from apex to parameral articulation; parameres broad basally, right paramere extended 0.7× distance from parameral articulation to apex (<xref ref-type="fig" rid="F4">Fig. 4B</xref>), left paramere longer, extended 0.9× distance to apex (<xref ref-type="fig" rid="F4">Fig. 4C</xref>).</p><p><bold>Female reproductive tract.</bold> (n = 1). Bursa copulatrix columnar, heavily sclerotized, the surface leathery, bursal length 2× maximal width in slide-mounted dissection (<xref ref-type="fig" rid="F5">Fig. 5B</xref>); spermathecal duct entering on dorsal bursal wall apicad position along length of bursal juncture with common oviduct; spermathecal gland duct short, little longer than spermatheca, the glandular reservoir elongate and gradually widened in diameter from duct; basal gonocoxite 1 with 3–4 apical fringe setae, and 8–10 setae along ventromesal margin (<xref ref-type="fig" rid="F6">Fig. 6B</xref>); apical gonocoxite 2 broad basally with narrow, acuminate tip, and 2–3 lateral ensiform setae, 1 dorsal ensiform seta, and 2 apical nematiform setae.</p><fig id="F6" position="float" orientation="portrait"><label>Figure 6.</label><caption><p>Female left gonocoxa, ventral view; scale bar = 0.05 mm. <bold>A</bold> M. <italic>perraulti</italic> <bold>B</bold> M. <italic>pahere</italic> <bold>C</bold> <italic><tp:taxon-name>Mecyclothorax popotioaoa</tp:taxon-name></italic> <bold>D</bold> <italic><tp:taxon-name>Mecyclothorax mapo</tp:taxon-name></italic> <bold>E</bold> <italic><tp:taxon-name>Mecyclothorax fatata</tp:taxon-name></italic>. Abbreviations: <bold>afs</bold> apical fringe setae of gonocoxite 1 <bold>ans</bold> apical nematiform seta <bold>des</bold> dorsal ensiform seta <bold>gc1</bold> basal gonocoxite 1 <bold>gc2</bold> apical gonocoxite 2 <bold>les</bold> lateral ensiform seta(e) <bold>r</bold> ramus.</p></caption><graphic xmlns:xlink="http://www.w3.org/1999/xlink" xlink:href="ZooKeys-224-037-g006.jpg" position="float" orientation="portrait" xlink:type="simple"/></fig><p><bold>Holotype</bold> male (MNHN), labeled: FRENCH POLYNESIA: Moorea / Tohiea, muddy gulch along trail / 24-ix-2009 el. 1150 m C. Ewing / -17.55130 -149.82178 pyr. fog / mossy tree trunk MBIO 5860 // HOLOTYPE / Mecyclothorax / pahere / J.K. Liebherr 2012 (black-bordered red label).</p><p><bold>Allotype</bold> female (MNHN), labeled: FRENCH POLYNESIA: Moorea / Tohiea, muddy gulch along trail / 25-ix-2009 el. 1150 m C. Ewing / -17.55130 -149.82178 pyr. fog / mossy tree trunk MBIO 5859 // ALLOTYPE / Mecyclothorax / pahere / J.K. Liebherr 2012 (black-bordered red label).</p></tp:treatment-sec><tp:treatment-sec sec-type="Etymology"><title>Etymology.</title><p>The species epithet is the Tahitian word pahere, or comb in English, either the noun or verb form (Wahlroos, 2002), and being indeclinable, is to be treated as a noun in apposition. The name is indicative of the metatibial comb in the male, formed by the evaginated bosslike articulatory processes associated with with the mediolongitudinal series of tibial setae.</p><p><bold>Distribution and habitat.</bold> The allotype female was collected in a pyrethrin fog sample from a mossy tree trunk along with one individual each of <italic><tp:taxon-name>Mecyclothorax fatata</tp:taxon-name></italic> and <italic><tp:taxon-name>Mecyclothorax mapo</tp:taxon-name></italic>. The holotype male comprised the only beetle collected in a similar situation the day earlier.</p></tp:treatment-sec><tp:treatment-sec><!--Section generated to contain objects referenced in tp:taxon-treatment.--><fig id="F2" position="float" orientation="portrait"><label>Figure 2.</label><caption><p><italic><tp:taxon-name>Mecyclothorax</tp:taxon-name></italic> spp., dorsal view; silhouette to lower right of each habitus photo indicates actual size of beetle specimen at printed journal page size <bold>A</bold> <italic><tp:taxon-name>Mecyclothorax perraulti</tp:taxon-name></italic> male holotype <bold>B</bold> <italic><tp:taxon-name>Mecyclothorax pahere</tp:taxon-name></italic> male holotype <bold>C</bold> <italic><tp:taxon-name>Mecyclothorax menemene</tp:taxon-name></italic> male holotype.</p></caption><graphic xmlns:xlink="http://www.w3.org/1999/xlink" xlink:href="ZooKeys-224-037-g002.jpg" position="float" orientation="portrait" xlink:type="simple"/></fig><fig id="F4" position="float" orientation="portrait"><label>Figure 4.</label><caption><p>Male aedeagal median lobe and associated parameres. <bold>A</bold> <italic><tp:taxon-name>Mecyclothorax perraulti</tp:taxon-name></italic>, right lateral view <bold>B</bold> <italic><tp:taxon-name>Mecyclothorax pahere</tp:taxon-name></italic>, right lateral vew <bold>C</bold> <italic><tp:taxon-name>Mecyclothorax pahere</tp:taxon-name></italic>, euventral view <bold>D</bold> <italic><tp:taxon-name>Mecyclothorax menemene</tp:taxon-name></italic>, right lateral view (teneral specimen) <bold>E</bold> <italic><tp:taxon-name>Mecyclothorax popotioaoa</tp:taxon-name></italic> , right lateral view <bold>F</bold> <italic><tp:taxon-name>Mecyclothorax mapo</tp:taxon-name></italic>, right lateral view <bold>G</bold> <italic><tp:taxon-name>Mecyclothorax mapo</tp:taxon-name></italic>, right lateral view, internal sac everted <bold>H</bold> <italic><tp:taxon-name>Mecyclothorax fatata</tp:taxon-name></italic>, right lateral view. Abbreviations: <bold>dop</bold> dorsal ostial microtrichial patch <bold>fp</bold> flagellar plate <bold>go</bold> gonopore <bold>lp</bold> left paramere <bold>rp</bold> right paramere <bold>sc</bold> sagittal crest <bold>vop</bold> ventral ostial microtrichial patch.</p></caption><graphic xmlns:xlink="http://www.w3.org/1999/xlink" xlink:href="ZooKeys-224-037-g004.jpg" position="float" orientation="portrait" xlink:type="simple"/></fig><fig id="F5" position="float" orientation="portrait"><label>Figure 5.</label><caption><p>Female reproductive tract and associated abdominal structures, ventral view. Black line indicates position of spermathecal duct dorsad bursa copulatrix or common oviduct; circle at end of line indicates position of juncture of spermathecal duct and dorsal wall of bursa. <bold>A</bold> <italic><tp:taxon-name>Mecyclothorax perraulti</tp:taxon-name></italic> <bold>B</bold> <italic><tp:taxon-name>Mecyclothorax pahere</tp:taxon-name></italic> <bold>C</bold> <italic><tp:taxon-name>Mecyclothorax popotioaoa</tp:taxon-name></italic> <bold>D</bold> <italic><tp:taxon-name>Mecyclothorax mapo</tp:taxon-name></italic> <bold>E</bold> <italic><tp:taxon-name>Mecyclothorax fatata</tp:taxon-name></italic>. Abbreviations: <bold>bc</bold> bursa copulatrix <bold>co</bold> common oviduct <bold>e</bold> egg <bold>g</bold> gonocoxa <bold>h</bold> rectum of hindgut <bold>lo</bold> lateral oviduct <bold>pg</bold> pygidial gland reservoir <bold>sg</bold> spermathecal gland <bold>sp</bold> spermatheca.</p></caption><graphic xmlns:xlink="http://www.w3.org/1999/xlink" xlink:href="ZooKeys-224-037-g005.jpg" position="float" orientation="portrait" xlink:type="simple"/></fig></tp:treatment-sec></tp:taxon-treatment>
