# Supplementary material for: The first precinctive Carabidae from Moorea, Society Islands: new Mecyclothorax spp. (Coleoptera) from the summit of Mont Tohiea
Source: Zookeys. 2012 Sep 29;(224):37–80. doi: 10.3897/zookeys.224.3675 (PMC3487645; doi:10.3897/zookeys.224.3675)
Supplement: XML Treatment for Mecyclothorax mapo [file zookeys.224.3675-treatment6.xml]

<!DOCTYPE tp:taxon-treatment
  PUBLIC "-//TaxonX//DTD Taxonomic Treatment Publishing DTD v0 20100105//EN" "tax-treatment-NSO.dtd">
<tp:taxon-treatment xmlns:tp="http://www.plazi.org/taxpub"><tp:treatment-meta><mixed-citation publication-type="journal"><person-group><name><surname>Liebherr</surname><given-names>James K.</given-names></name></person-group><article-title>The first precinctive Carabidae from Moorea, Society Islands: new 
                    <italic>Mecyclothorax</italic> spp. (Coleoptera)  from the summit of Mont Tohiea
                </article-title><source>Zookeys</source><day>29</day><month>9</month><year>2012</year><volume>2012</volume><issue>224</issue><fpage>37</fpage><lpage>80</lpage><pub-id pub-id-type="doi">10.3897/zookeys.224.3675</pub-id></mixed-citation></tp:treatment-meta><tp:nomenclature><tp:taxon-name>
                            <tp:taxon-name-part taxon-name-part-type="genus">Mecyclothorax</tp:taxon-name-part>
                            <tp:taxon-name-part taxon-name-part-type="species">mapo</tp:taxon-name-part>
                        <object-id xmlns:xlink="http://www.w3.org/1999/xlink" xlink:type="simple">urn:lsid:zoobank.org:act:6E037A49-8874-4791-BCC4-F3FD8EC5556F</object-id>
								<object-id xmlns:xlink="http://www.w3.org/1999/xlink" xlink:type="simple">http://species-id.net/wiki/Mecyclothorax_mapo</object-id>
								</tp:taxon-name><tp:taxon-status xmlns:xlink="http://www.w3.org/1999/xlink" xlink:type="simple">sp. n.</tp:taxon-status></tp:nomenclature><tp:treatment-sec sec-type="Diagnosis"><title>Diagnosis.</title><p>This species shares transverse-line elytral microsculpture and deep punctate elytral striae with <italic><tp:taxon-name>Mecyclothorax castaneus</tp:taxon-name></italic>, and individuals are of similar body size; standardized body length for this species 3.8–4.4 mm versus 3.8 mm for <italic><tp:taxon-name>Mecyclothorax castaneus</tp:taxon-name></italic>. The pronotum is of similar dimensions in the two species, with MPW/PL = 1.14–1.17 (n = 5) in this species, versus a ratio of 1.19 in <italic><tp:taxon-name>Mecyclothorax castaneus</tp:taxon-name></italic> (Perrault, 1986). The species differ in setation, with this species consistently characterized by two discal elytral setae, and therefore a setal formula of 2221, versus <italic><tp:taxon-name>Mecyclothorax castaneus</tp:taxon-name></italic> where one of the two type specimens had two discal setae on one elytron, whereas the other three elytra of the two beetles were unisetose. In addition, the pronotal base of this species is relatively broader, MPW/BPW = 1.52–1.64 (n = 5), versus a narrower base and greater ratio of 1.70 for <italic><tp:taxon-name>Mecyclothorax castaneus</tp:taxon-name></italic>.</p></tp:treatment-sec><tp:treatment-sec sec-type="Description"><title>Description.</title><p><italic>Head capsule</italic> withfrontal grooves nearly straight on lateral margins, depressed area of frons triangular with broadest portion at frontoclypeal suture, groove terminated posteriorly at thin carina mesad anterior supraorbital seta; dorsum of head flat on frons in lateral view, neck convex; ocular lobe broadly convex, little protruded from head capsule, hind portion meeting gena at 135˚ angle, at a fine groove bordered posterad by fine carina; compound eye with 15–16 ommatidia along a horizontal diameter defined by lower margin of antennal articulatory socket; ocular ratio 1.40–1.49 (n = 5), ocular lobe ratio 0.73–0.83 (n = 5); labral anterior margin nearly straight, only slightly emarginate; antennomeres 1–3 glabrous except for apical setae; antennae submoniliform, antennomere 8 length 1.6× greatest breadth; mentum tooth sides defining an acute angle, apex subacuminate. <italic>Pronotum</italic> quadrisetose, cordate (<xref ref-type="fig" rid="F3">Fig. 3C</xref>), margin variously, slightly convergent, subparallel, or slightly divergent anterad obtuse hind angles; median base depressed relative to disc, margined anteriorly by a row of punctures, some elongate, 13–14 punctures each side of base, punctures sparser medially; basal margin convex between the laterobasal depressions; median longitudinal impression fine, shallow but continuous on disc, continued as fine impression onto front of median base; anterior transverse impression broad, shallow, smooth, finely incised only mesad front angle; anterior callosity only slightly convex, with very fine and shallow longitudinal wrinkles, variously restricted to front margin of pronotum to crossing callosity and anterior transverse impression; front angles slightly protruded, tightly rounded, apical and basal pronotal widths subequal, APW/BPW = 1.0–1.09 (n = 5); lateral marginal depression very narrow, edge beaded throughout most of length, except at front angle where margin is slightly upturned to flat, and along basolateral sinuation where margin is broadly upturned; laterobasal depression defined by linear mesal extension of lateral depression and lateral raised basolateral margin, punctures of median base not reaching deepest linear portion; proepisternum with 6 distinct punctulae along hind margin, ~5 smaller punctures along marginal collar of proepimeron; prosternal process narrowly depressed between broadly upraised lateral areas between procoxae, convex posterad at juncture with posterior face. <italic>Elytra</italic> subovoid, sides broadly convex; disc convex with sides sloping to near vertical juncture with lateral marginal depression; basal groove short, distinctly, anteriorly curved to proximate, angulate humeri, MEW/HuW = 2.29–2.43 (n = 5); parascutellar seta present; parascutellar striole 3–4 punctate, irregularly depressed or not between punctures; sutural interval dorsally expanded to meet at a sutural callous that extends to apex; striae 1–4 distinctly impressed on disc, elongately punctate at depth, striae 5–6 shallower but also elongately punctate, stria 7 reduced to series of isolated punctures; sutural stria 1 deep and smooth apically, stria 7 nearly as deep apicad subapical sinuation, 2–6 shallow, continuous, with rudimentary punctures in deeper portions; intervals 2–6 slightly convex on disc; interval 8 bulbously carinate laterad stria 7 dorsad subapical sinuation, the interval nearly vertical in orientation laterad its midpoint; two dorsal elytral setae in impressions that span ½ to ⅔ of interval 3, positioned at 0.32–0.34× and 0.66–0.68× elytral length; apical elytral seta present, subapical seta absent; lateral elytral setae 6 + 5; elytral marginal depre<!--PageBreak-->ssion narrow, edge thick and upturned at humerus, more thinly upturned laterally, beadlike anterad subapical sinuation; subapical sinuation shallowly excavate, broad. <italic>Mesepisternum</italic> anteriorly with 6 large, isolated punctures in 1–2 rows; metepisternum longer than wide, width to length ratio 0.72; metepisternum separated from metepimeron by distinct suture; metathoracic wing vestigium an elongate strap, 1.57× long as wide that extends from base to 0.73× length of metanotum, rudiments of R and M veins visible on strap. <italic>Abdomen</italic> with irregular wrinkles laterally on visible ventrites 1–4, rounded depressions laterally on ventrites 3–6; suture between visible ventrites 2 and 3 laterally effaced. <italic>Metatarsomere 4</italic> triangular in dorsal view, lobate, length including lobes 1.6× median tarsomere length, subapical and apical setae present; metarsal dorsolateral sulci shallow, lateral, tarsomeres broadly convex medially. <italic>Microsculpture</italic> of frons reduced, surface glossy, shallow transverse mesh visible adjacent to area of reflected light; pronotal disc glossy, shallow, indistinct transverse mesh, sculpticells 3–4× broad as long, visible adjacent to area of reflected light; pronotal median base glossy between punctures; elytral disc with distinct, subiridescent transverse mesh, sculpticells 3–4× broad as long, mixed with less cross–connected transverse lines; elytral apex with transverse mesh, sculpticells 2–3× broad as long; metasternum glossy with obsolete transverse mesh; laterobasal abdominal ventrites glossy, covered with shallow swirling isodiametric and transverse mesh. <italic>Coloration</italic> of head capsule rufobrunneous with piceous cast; antennomeres 1–2 flavous, 3–4 rufoflavous, 5–11 slightly darker; pronotal disc rufobrunneous, anterior transverse impression rufopiceous; proepipleuron rufoflavous, proepisternum rufobrunneous; elytral disc rufobrunneous with silvery to bluish reflection; sutural interval rufous basally, rufoflavous apically; elytral lateral marginal depression concolorous with disc at humerus, increasingly paler to rufoflavous anterad subapical sinuation; elytral apex narrowly rufoflavous anterad incised portion of stria 7; elytral epipleuron rufoflavous, metepisternum rufobrunneous; abdomen rufobrunneous, lateral margins concolorous to darker, with piceous cast, abdominal apical ventrite rufoflavous in apical ¼; metafemur flavous with medial brunneous cast; metatibia flavous.</p><p><bold>Male genitalia.</bold> (n = 3). Aedeagal median lobe broad in basal ⅔ of length, narrowed apically to broadly rounded apex with blunt apical face, ventral portion of median lobe straight (<xref ref-type="fig" rid="F4">Fig. 4F</xref>); internal sac ventrally covered with dense microspiculate field, distinct ventral or dorsal microtrichial patches absent; flagellar plate large, length 0.57× distance between parameral articulation and apex, gonopore visible on middle of dorsal surface, longitudinally radiate sclerotic ridges on inner, ventral, surface of plate; right paramere narrowly elongate (<xref ref-type="fig" rid="F4">Fig. 4G</xref>), tip extended 0.85× distance from parameral articulation to apex, left paramere slightly longer, extended 0.90× such distance.</p><p><bold>Female reproductive tract.</bold> (n = 1). Bursa copulatrix constricted basally apicad juncture with common oviduct (<xref ref-type="fig" rid="F5">Fig. 5D</xref>), bursa columnar, length 3× greatest breadth in slide–mounted dissection, surface thin, membranous based on staining with Chlorazol Black; spermatheca reniform, spermathecal duct heavily sclerotized, inflexible; spermathecal gland attached to spermatheca by an elongate duct; basal gonocoxite 1 <!--PageBreak-->with 2–3 apical fringe setae, and 2–3 smaller setae along the mesal surfaces of coxite (<xref ref-type="fig" rid="F6">Fig. 6D</xref>); gonocoxite 2 broad basally, subacuminate apically, the lateral margin broadly concave; 2 lateral ensiform setae, 1 dorsal ensiform seta, and 2 apical nematiform setae present on gonocoxite 2.</p><p><bold>Holotype</bold> male (MNHN), labeled: French Polynesia: Moorea / Tohiea summit el. 1125– / 1200 m 12–IX–2006 lot 01 / 17°33.03'S, 149°49.33'W / beating ferns &amp; <italic><tp:taxon-name>Myrsine</tp:taxon-name></italic> / J.K. Liebherr // HOLOTYPE / Mecyclothorax / mapo / J.K. Liebherr 2012 (black–bordered red label).</p><p><bold>Allotype</bold> female (MNHN), labeled as holotype but with black–bordered red ALLOTYPE label.</p></tp:treatment-sec><tp:treatment-sec sec-type="Other Paratypes"><title>Other Paratypes.</title><p>SOCIETY ISLANDS. Moorea: Tohiea summit, 1125–1200 m el., <named-content xmlns:xlink="http://www.w3.org/1999/xlink" content-type="dwc:verbatimCoordinates" xlink:type="simple">S17°33.03', W149°49.33'</named-content>, 12–ix–2006 lot 01, beating <italic><tp:taxon-name>Myrsine</tp:taxon-name></italic> + ferns, Liebherr (CUIC, 8); 1125 m el., <named-content xmlns:xlink="http://www.w3.org/1999/xlink" content-type="dwc:verbatimCoordinates" xlink:type="simple">S17°33.07', W149°49.38'</named-content>, 12–ix–2006 lot 02, pyrethrin fog <italic><tp:taxon-name>Weinmannia</tp:taxon-name></italic> moss + roots, Liebherr (CUIC, 3); 1120 m el., <named-content xmlns:xlink="http://www.w3.org/1999/xlink" content-type="dwc:verbatimCoordinates" xlink:type="simple">S17°33.07', W149°49.38'</named-content>, 12–ix–2006 lot 03, beating <italic><tp:taxon-name>Dicranopteris</tp:taxon-name></italic> ferns, Liebherr (CUIC, 5); lot 05, beating rotten <italic><tp:taxon-name>Freycinetia</tp:taxon-name></italic>, Liebherr (CUIC, 4); 1150–1200 m el., <named-content xmlns:xlink="http://www.w3.org/1999/xlink" content-type="dwc:verbatimCoordinates" xlink:type="simple">S17°33.03', W149°49.33'</named-content>, 12–ix–2006 lot 07, beating flowering <italic><tp:taxon-name>Myrsine</tp:taxon-name></italic> at night, Liebherr (CUIC, 12; NMNH, 2); 1120 m el., <named-content xmlns:xlink="http://www.w3.org/1999/xlink" content-type="dwc:verbatimCoordinates" xlink:type="simple">S17°33.07', W149°49.38'</named-content>, 12–ix–2006 lot 08, beating ferns, Ewing (EMEC, 2); 1120 m el., <named-content xmlns:xlink="http://www.w3.org/1999/xlink" content-type="dwc:verbatimCoordinates" xlink:type="simple">S17°33.07', W149°49.38'</named-content>, 12–ix–2006 lot 09, dead fern fronds, deep gulch, Ewing (CUIC, 2; EMEC, 2); 1120 m el., <named-content xmlns:xlink="http://www.w3.org/1999/xlink" content-type="dwc:verbatimCoordinates" xlink:type="simple">S17°33.07', W149°49.38'</named-content>, 12–ix–2006 lot 10, pyrethrin fog mossy log, deep gulch, Polhemus (NMNH, 4); gulch S of summit 1160–1180 m el., <named-content xmlns:xlink="http://www.w3.org/1999/xlink" content-type="dwc:verbatimCoordinates" xlink:type="simple">S17°33.03', W149°49.36'</named-content>, 24–ix–2009 on fern frond, gulch wall, MBIO 5852, Ewing &amp; Yang (EMEC, 5); muddy gulch on trail, 1150 m el., <named-content xmlns:xlink="http://www.w3.org/1999/xlink" content-type="dwc:verbatimCoordinates" xlink:type="simple">S17°33.08', W149°49.31'</named-content>, 24–ix–2009, pyrethrin fog mossy tree trunk, MBIO 5856, Ewing (CUIC, 1; EMEC, 1); summit along ridge to west, 1190–1207 m el., <named-content xmlns:xlink="http://www.w3.org/1999/xlink" content-type="dwc:verbatimCoordinates" xlink:type="simple">S17°33.04', W149°49.34'</named-content>, 24–ix–2009, beating <italic><tp:taxon-name>Myrsine</tp:taxon-name></italic>, MBIO 5857, Ewing (CUIC, 1; EMEC, 6); muddy gulch on trail, 1150 m el., <named-content xmlns:xlink="http://www.w3.org/1999/xlink" content-type="dwc:verbatimCoordinates" xlink:type="simple">S17°33.08', W149°49.31'</named-content>, 24–ix–2009, beating <italic><tp:taxon-name>Angiopteris evecta</tp:taxon-name></italic>, MBIO 5854, <tp:taxon-name>Stavrinides</tp:taxon-name> (EMEC, 2); 1170 m el., <named-content xmlns:xlink="http://www.w3.org/1999/xlink" content-type="dwc:verbatimCoordinates" xlink:type="simple">S17°33.08', W149°49.31'</named-content>, 25–ix–2009, pyrethrin fog mossy tree, MBIO 5853, Ewing (EMEC, 2); 1150 m el., <named-content xmlns:xlink="http://www.w3.org/1999/xlink" content-type="dwc:verbatimCoordinates" xlink:type="simple">S17°33.08', W149°49.31'</named-content>, 25–ix–2009, pyrethrin fog mossy tree trunk, MBIO 5859, Ewing (EMEC, 1); gulch S of summit, 1150–1170 m el., <named-content xmlns:xlink="http://www.w3.org/1999/xlink" content-type="dwc:verbatimCoordinates" xlink:type="simple">S17°33.03', W149°49.36'</named-content>, 26–ix–2009, on fern frond steep gulch, MBIO 5861, Ewing (EMEC, 3).</p></tp:treatment-sec><tp:treatment-sec sec-type="Etymology"><title>Etymology.</title><p>Given that this species is most similar to <italic><tp:taxon-name>Mecyclothorax castaneus</tp:taxon-name></italic>, the common name of the Tahitian chestnut tree, <italic><tp:taxon-name>Inocarpus fagifer</tp:taxon-name></italic> (Parkinson) (<tp:taxon-name>Fabaceae</tp:taxon-name>)—i.e. mapo (Wahlroos, 2002)—was chosen for the species epithet. The epithet is to be treated as a noun in apposition.</p></tp:treatment-sec><tp:treatment-sec sec-type="Distribution"><title>Distribution and habitat.</title><p>This species has been found in a variety of situations on Mont Tohiea, accounting for 68 of the 90 specimens of <italic><tp:taxon-name>Mecyclothorax</tp:taxon-name></italic> collected on or near the summit. Specimens have been found by sampling ferns, <italic><tp:taxon-name>Angiopteris</tp:taxon-name></italic>, rotten <italic><tp:taxon-name>Freycinetia</tp:taxon-name></italic>, <italic><tp:taxon-name>Myrsine</tp:taxon-name></italic> foliage and flowers, and moss–covered <italic><tp:taxon-name>Wienmannia</tp:taxon-name></italic> trunks and roots. In keeping with this species’ numerical dominance, it has been collected in association with all other <italic><tp:taxon-name>Mecyclothorax</tp:taxon-name></italic> spp. known from Mont Tohiea.<!--PageBreak--></p></tp:treatment-sec><tp:treatment-sec><!--Section generated to contain objects referenced in tp:taxon-treatment.--><fig id="F3" position="float" orientation="portrait"><label>Figure 3.</label><caption><p><italic><tp:taxon-name>Mecyclothorax</tp:taxon-name></italic> spp., dorsal view; silhouette to lower right of each habitus photo indicates actual size of beetle specimen at printed journal page size <bold>A</bold> <italic><tp:taxon-name>Mecyclothorax mahatahi</tp:taxon-name></italic> female holotype <bold>B</bold> <italic><tp:taxon-name>Mecyclothorax popotioaoa</tp:taxon-name></italic> male holotype <bold>C</bold> <italic><tp:taxon-name>Mecyclothorax mapo</tp:taxon-name></italic> male paratype (CUIC) <bold>D</bold> <italic><tp:taxon-name>Mecyclothorax fatata</tp:taxon-name></italic> female paratype (CUIC).</p></caption><graphic xmlns:xlink="http://www.w3.org/1999/xlink" xlink:href="ZooKeys-224-037-g003.jpg" position="float" orientation="portrait" xlink:type="simple"/></fig><fig id="F4" position="float" orientation="portrait"><label>Figure 4.</label><caption><p>Male aedeagal median lobe and associated parameres. <bold>A</bold> <italic><tp:taxon-name>Mecyclothorax perraulti</tp:taxon-name></italic>, right lateral view <bold>B</bold> <italic><tp:taxon-name>Mecyclothorax pahere</tp:taxon-name></italic>, right lateral vew <bold>C</bold> <italic><tp:taxon-name>Mecyclothorax pahere</tp:taxon-name></italic>, euventral view <bold>D</bold> <italic><tp:taxon-name>Mecyclothorax menemene</tp:taxon-name></italic>, right lateral view (teneral specimen) <bold>E</bold> <italic><tp:taxon-name>Mecyclothorax popotioaoa</tp:taxon-name></italic> , right lateral view <bold>F</bold> <italic><tp:taxon-name>Mecyclothorax mapo</tp:taxon-name></italic>, right lateral view <bold>G</bold> <italic><tp:taxon-name>Mecyclothorax mapo</tp:taxon-name></italic>, right lateral view, internal sac everted <bold>H</bold> <italic><tp:taxon-name>Mecyclothorax fatata</tp:taxon-name></italic>, right lateral view. Abbreviations: <bold>dop</bold> dorsal ostial microtrichial patch <bold>fp</bold> flagellar plate <bold>go</bold> gonopore <bold>lp</bold> left paramere <bold>rp</bold> right paramere <bold>sc</bold> sagittal crest <bold>vop</bold> ventral ostial microtrichial patch.</p></caption><graphic xmlns:xlink="http://www.w3.org/1999/xlink" xlink:href="ZooKeys-224-037-g004.jpg" position="float" orientation="portrait" xlink:type="simple"/></fig><fig id="F5" position="float" orientation="portrait"><label>Figure 5.</label><caption><p>Female reproductive tract and associated abdominal structures, ventral view. Black line indicates position of spermathecal duct dorsad bursa copulatrix or common oviduct; circle at end of line indicates position of juncture of spermathecal duct and dorsal wall of bursa. <bold>A</bold> <italic><tp:taxon-name>Mecyclothorax perraulti</tp:taxon-name></italic> <bold>B</bold> <italic><tp:taxon-name>Mecyclothorax pahere</tp:taxon-name></italic> <bold>C</bold> <italic><tp:taxon-name>Mecyclothorax popotioaoa</tp:taxon-name></italic> <bold>D</bold> <italic><tp:taxon-name>Mecyclothorax mapo</tp:taxon-name></italic> <bold>E</bold> <italic><tp:taxon-name>Mecyclothorax fatata</tp:taxon-name></italic>. Abbreviations: <bold>bc</bold> bursa copulatrix <bold>co</bold> common oviduct <bold>e</bold> egg <bold>g</bold> gonocoxa <bold>h</bold> rectum of hindgut <bold>lo</bold> lateral oviduct <bold>pg</bold> pygidial gland reservoir <bold>sg</bold> spermathecal gland <bold>sp</bold> spermatheca.</p></caption><graphic xmlns:xlink="http://www.w3.org/1999/xlink" xlink:href="ZooKeys-224-037-g005.jpg" position="float" orientation="portrait" xlink:type="simple"/></fig><fig id="F6" position="float" orientation="portrait"><label>Figure 6.</label><caption><p>Female left gonocoxa, ventral view; scale bar = 0.05 mm. <bold>A</bold> M. <italic>perraulti</italic> <bold>B</bold> M. <italic>pahere</italic> <bold>C</bold> <italic><tp:taxon-name>Mecyclothorax popotioaoa</tp:taxon-name></italic> <bold>D</bold> <italic><tp:taxon-name>Mecyclothorax mapo</tp:taxon-name></italic> <bold>E</bold> <italic><tp:taxon-name>Mecyclothorax fatata</tp:taxon-name></italic>. Abbreviations: <bold>afs</bold> apical fringe setae of gonocoxite 1 <bold>ans</bold> apical nematiform seta <bold>des</bold> dorsal ensiform seta <bold>gc1</bold> basal gonocoxite 1 <bold>gc2</bold> apical gonocoxite 2 <bold>les</bold> lateral ensiform seta(e) <bold>r</bold> ramus.</p></caption><graphic xmlns:xlink="http://www.w3.org/1999/xlink" xlink:href="ZooKeys-224-037-g006.jpg" position="float" orientation="portrait" xlink:type="simple"/></fig></tp:treatment-sec></tp:taxon-treatment>
