# Supplementary material for: The first precinctive Carabidae from Moorea, Society Islands: new Mecyclothorax spp. (Coleoptera) from the summit of Mont Tohiea
Source: Zookeys. 2012 Sep 29;(224):37–80. doi: 10.3897/zookeys.224.3675 (PMC3487645; doi:10.3897/zookeys.224.3675)
Supplement: XML Treatment for Mecyclothorax fatata [file zookeys.224.3675-treatment7.xml]

<!DOCTYPE tp:taxon-treatment
  PUBLIC "-//TaxonX//DTD Taxonomic Treatment Publishing DTD v0 20100105//EN" "tax-treatment-NSO.dtd">
<tp:taxon-treatment xmlns:tp="http://www.plazi.org/taxpub"><tp:treatment-meta><mixed-citation publication-type="journal"><person-group><name><surname>Liebherr</surname><given-names>James K.</given-names></name></person-group><article-title>The first precinctive Carabidae from Moorea, Society Islands: new 
                    <italic>Mecyclothorax</italic> spp. (Coleoptera)  from the summit of Mont Tohiea
                </article-title><source>Zookeys</source><day>29</day><month>9</month><year>2012</year><volume>2012</volume><issue>224</issue><fpage>37</fpage><lpage>80</lpage><pub-id pub-id-type="doi">10.3897/zookeys.224.3675</pub-id></mixed-citation></tp:treatment-meta><tp:nomenclature><tp:taxon-name>
                            <tp:taxon-name-part taxon-name-part-type="genus">Mecyclothorax</tp:taxon-name-part>
                            <tp:taxon-name-part taxon-name-part-type="species">fatata</tp:taxon-name-part>
                        <object-id xmlns:xlink="http://www.w3.org/1999/xlink" xlink:type="simple">urn:lsid:zoobank.org:act:14EE6095-7917-4D0F-8D25-42F7C8763199</object-id>
								<object-id xmlns:xlink="http://www.w3.org/1999/xlink" xlink:type="simple">http://species-id.net/wiki/Mecyclothorax_fatata</object-id>
								</tp:taxon-name><tp:taxon-status xmlns:xlink="http://www.w3.org/1999/xlink" xlink:type="simple">sp. n.</tp:taxon-status></tp:nomenclature><tp:treatment-sec sec-type="Diagnosis"><title>Diagnosis.</title><p>This species shares upturned pronotal margins with a visible lateral depression (<xref ref-type="fig" rid="F3">Fig. 3D</xref>) and regular transverse–mesh elytral microsculpture with <italic><tp:taxon-name>Mecyclothorax ata</tp:taxon-name></italic> Perrault. Individuals of the two species are of similar body size; standardized body length 4.7–5.0 for this species versus 4.5 mm for <italic><tp:taxon-name>Mecyclothorax ata</tp:taxon-name></italic>. However this species deviates from <italic><tp:taxon-name>Mecyclothorax ata</tp:taxon-name></italic> by presence of only the anterior elytral seta resulting in a setal formula of 2211 versus 2221 for <italic><tp:taxon-name>Mecyclothorax ata</tp:taxon-name></italic>. The pronotal base is also more constricted in this species, MPW/BPW = 1.53–1.62 (n = 5) versus a ratio of 1.49 in <italic><tp:taxon-name>Mecyclothorax ata</tp:taxon-name></italic> (<xref ref-type="bibr" rid="B48">Perrault 1986</xref>).</p></tp:treatment-sec><tp:treatment-sec sec-type="Description"><title>Description.</title><p><italic>Head capsule</italic> gracile, elongate, frontal grooves subparallel at thin carina posteriorly, mesad anterior supraorbital seta, convergent anterad, clypeo–ocular prolongation broadly convex, frons between groove densely covered with fine transverse wrinkles; dorsum of head flat on frons in lateral view, neck convex; ocular lobe protruded, posterior portion meeting gena at broad, moderately deep groove; compound eye slightly protruded from ocular lobe, slightly convex dorsally laterad supraorbital seta, more than 20 ommatidia along diameter defined by lower margin of antennal articulatory socket; ocular ratio 1.48–1.60, ocular lobe ratio 0.79–0.86; labral anterior margin broadly shallowly emarginate ¹�₉ length; antennomeres 1–3 mostly glabrous except for apical seta, antennomere 3 with a few very short setae on posterior surface of shaft; antennae moderately elongate, antennomere 8 length 1.8× maximum breadth; mentum tooth sides defining an acute angle, apex tightly rounded. <italic>Pronotum</italic> smoothly cordate, basolateral margins nearly subparallel anterad rounded obtuse hind angles, distinctly divergent just anterad basal pronotal setae; pronotum somewhat transverse, MPW/PL = 1.15–1.20 (n = 5); median base distinctly depressed relative to disc, punctures arrayed along margin of base and disc, 13–14 punctures of various sizes each side; basal margin slightly convex between laterobasal depressions; median longitudinal impression very fine and shallow but complete on disc, prolonged as longitudinal crease on median base; anterior transverse impression broad and shallow, smooth, finely incised only mesad front angles; anterior callosity flat, little upraised, densely covered with shallow longitudinal wrinkles; front angles very slightly protruded anterad, broadly rounded, distances between front and hind angles subequal, APW/BPW = 0.99–1.05 (n = 5); lateral marginal depression bordered by upraised lateral margin at lateral pronotal seta, broader with margin less upraised at front angle, broader basally joining laterobasal depression which is broader, the surface irregularly punctured; proepisternum with 7 distinct punctulae along hind margin, proepimeron with about 10 very small punctures along marginal collar; prosternal process narrowly depressed medially, sides broadly upraised between procoxae, surface convex posterad at juncture with posterior face. <italic>Elytra</italic> ellipsoid, humeri proximate, disc convex medially, surface sloping laterally to near vertical juncture with lateral marginal depression; basal groove briefly curved to angulate humerus, MEW/HuW = <!--PageBreak-->2.43–2.67 (n = 5); parascutellar seta present; parascutellar striole 3–4 punctate, surface not depressed between punctures; sutural intervals elevated to meet at suture, more convex, callouslike apically; striae 1–6 punctate, the punctures expanding strial width, but striae shallow between punctures, and striae progressively shallower laterally, stria 7 obsolete, indicated by irregularly evident shallow, longitudinal punctulae; intervals on disc flat; sutural stria 1 and stria 7 deep, well defined at apex, striae 2–6 very shallow, difficult to trace; mesal margin of interval 8 protruded as a distinct carina apicad the subapical sinuation; anterior dorsal elytral setae in small impression spanning ½ of interval 3, the setae situated at 0.25–0.26× elytral length; apical elytral seta present, subapical seta absent; lateral elytral setae 7 + 6; elytral marginal depression moderately narrow, edge upturned at humerus, depression broader and edge more upturned laterally to elytral midlength, then depression narrowed, margin beadlike anterad subapical sinuation; subapical sinuation very shallow and brief, nearly obsolete. <italic>Mesepisternum</italic> with single dorsoventral row of 5–6 large punctures; metepisternum moderately elongate, width to length ratio 0.68; metepisternum separated from metepimeron by distinct suture; metathoracic flight wing vestigium an elongate strap, length 3× width, the apical half of strap extended beyond hind margin of metanotum, with rudiments of wing veins C, R, M, and Cu visible in vestigium. <italic>Abdomen</italic> with visible ventrites 1–4 irregularly wrinkled laterally, ventrites 3–6 with rounded depressions laterally; suture between visible ventrites 2 and 3 effaced laterally. <italic>Metatarsomere 4</italic> emarginate apically, short apical lobes present, overall tarsomere length 1.5× median tarsomere length; metatarsomere 4 with long apical and very short subapical setae that are situated along dorsal margin of tarsal apical lobes; metatarsal dorsolateral sulci shallow and lateral, tarsomere dorsum broad, nearly flat. <italic>Microsculpture</italic> on frons a regular transverse mesh, sculpticell breadth 2–3× length, neck with isodiametric sculpticells in transverse rows; pronotal disc with a mixture of transverse lines and transverse mesh with sculpticell breadth 3–4× length, the surface subiridescent due to microsculpture; pronotal median base covered with dense, swirling isodiametric and transverse sculpticells between punctures; elytral disc with distinct transverse mesh, sculpticell breadth 2–4× length, the surface subiridescent; elytral apex with transverse mesh, sculpticells 2–4× broad as long, the sculpticells slightly upraised; metasternum with distinct elongate transverse mesh; laterobasal abdominal ventrites with glossy surface, swirling isodiametric and transverse sculpticells plainly visible. <italic>Coloration</italic> of head capsule rufobrunneous with a piceous cast; antennomeres 1–2 flavous, 3–11 rufoflavous; pronotal disc rufobrunneous with silvery metallic reflection, lateral margins, base and anterior callosity darker than disc, with piceous cast; proepipleuron rufoflavous, proepisternum rufobrunneous; elytral disc rufobrunneous with silvery reflection; sutural interval concolorous with disc basally paler, rufoflavous apically; elytral marginal depression concolorous with disc at humerus, depressed area rufoflavous from midlength to subapical sinuation; elytral epipleuron rufoflavous, metepisternum rufobrunneous; abdomen rufobrunneous, broadly paler apically to rufoflavous apex of visible ventrite 6; metafemur rufoflavous; metatibia rufoflavous with brunneous cast.<!--PageBreak--></p><p><bold>Male genitalia.</bold> (n = 2). Aedeagal median lobe of equal diameter in basal ⅔ of length, narrowed to a bluntly rounded, ventrally expanded apex (<xref ref-type="fig" rid="F4">Fig. 4H</xref>); internal sac with melanized microspicules on surface, appearing dark in uneverted dissection; flagellar plate large, melanized, length 0.5× distance from parameral articulation to apex; right paramere narrowly elongate, apex extended 0.85× distance from parameral articulation to apex, left paramere longer, apex extended 0.90× such distance.</p><p><bold>Female reproductive tract.</bold> (n = 1). Bursa copulatrix columnar, length 2.4× greatest width in microslide–mounted dissection (<xref ref-type="fig" rid="F5">Fig. 5E</xref>), bursal surface lightly sclerotized based on staining with Chlorazol Black; spermatheca reniform, spermathecal duct thin and lighly sclerotized; spermathecal gland bulbous, apparently filled with material that did not clear in 10% KOH in dissected individual, attached to spermatheca by short duct; basal gonocoxite 1 with apical fringe of 4 setae (<xref ref-type="fig" rid="F6">Fig. 6E</xref>), 13–14 small setae arrayed across medial portion of coxite; apical gonocoxite 2 broad basolaterally, the lateral margin broadly excavate, the apex subacuminate; 2 lateral and 1 dorsal ensiform setae, and 2 apical nematiform setae present.</p><p><bold>Variation.</bold> Marginal setation of the apical visible ventrite in males is unstable in this species. Of the four male specimens, one individual has 4 terminal abdominal setae along the apical margin of visible ventrite 6, 2 on each side (EMEC); one has 3 apical setae, 1 on the right and 2 on the left (CUIC); and two others exhibit the usual 2 setae, 1 each side (MNHN, EMEC).</p><p><bold>Holotype</bold> male (MNHN), labeled: FRENCH POLYNESIA: / Moorea Tohiea summit / 12–IX–2006 lot 07 / <named-content xmlns:xlink="http://www.w3.org/1999/xlink" content-type="dwc:verbatimCoordinates" xlink:type="simple">S17°33.03', W149°49.33'</named-content> / el. 1150–1200 m beating / flowering <italic>Myrsine</italic> after / dark J.K. Liebherr // HOLOTYPE / Mecyclothorax / fatata / J.K. Liebherr 2012 (black–bordered red label).</p><p><bold>Allotype</bold> female (MNHN), labeled as holotype but with black–bordered red ALLOTYPE label.</p></tp:treatment-sec><tp:treatment-sec sec-type="Other Paratypes"><title>Other Paratypes.</title><p>SOCIETY ISLANDS. Moorea: Tohiea summit, 1125–1200 m el., <named-content xmlns:xlink="http://www.w3.org/1999/xlink" content-type="dwc:verbatimCoordinates" xlink:type="simple">S17°33.03', W149°49.33'</named-content>, 12–ix–2006 lot 01, beating <italic><tp:taxon-name>Myrsine</tp:taxon-name></italic> + ferns, Liebherr (CUIC, 2); 1125 m el., <named-content xmlns:xlink="http://www.w3.org/1999/xlink" content-type="dwc:verbatimCoordinates" xlink:type="simple">S17°33.07', W149°49.38'</named-content>, 12–ix–2006 lot 02, pyrethrin fog <italic><tp:taxon-name>Weinmannia</tp:taxon-name></italic>, moss + roots, Liebherr (CUIC, 1); summit along ridge to west, 1190–1207 m el., <named-content xmlns:xlink="http://www.w3.org/1999/xlink" content-type="dwc:verbatimCoordinates" xlink:type="simple">S17°33.04', W149°49.34'</named-content>, 24–ix–2009, beating <italic><tp:taxon-name>Myrsine</tp:taxon-name></italic>, MBIO 5857, Ewing (EMEC, 1); muddy gulch on trail, 1170 m el., <named-content xmlns:xlink="http://www.w3.org/1999/xlink" content-type="dwc:verbatimCoordinates" xlink:type="simple">S17°33.08', W149°49.31'</named-content>, 25–ix–2009, pyrethrin fog mossy tree, MBIO 5853, Ewing (CUIC, 1); 1150 m el., <named-content xmlns:xlink="http://www.w3.org/1999/xlink" content-type="dwc:verbatimCoordinates" xlink:type="simple">S17°33.08', W149°49.31'</named-content>, 25–ix–2009, pyrethrin fog mossy tree trunk, MBIO 5859, Ewing (EMEC, 1).</p></tp:treatment-sec><tp:treatment-sec sec-type="Etymology"><title>Etymology.</title><p>Because this species is most similar to <italic><tp:taxon-name>Mecyclothorax ata</tp:taxon-name></italic>, the Tahitian epithet fatata, near or nearly (<xref ref-type="bibr" rid="B61">Wahlroos 2002</xref>) was chosen to express the similarity. The epithet is indeclinable and is to be treated as a noun in apposition.</p></tp:treatment-sec><tp:treatment-sec sec-type="Distribution"><title>Distribution and habitat.</title><p>All six collections and eight specimens of <italic><tp:taxon-name>Mecyclothorax fatata</tp:taxon-name></italic> were made in association with the numerically dominant <italic><tp:taxon-name>Mecyclothorax mapo</tp:taxon-name></italic>. In two instances <italic><tp:taxon-name>Mecyclothorax perraulti</tp:taxon-name></italic> was also present in the sample. Five of the eight <italic><tp:taxon-name>Mecyclothorax fatata</tp:taxon-name></italic> specimens were collected from <italic><tp:taxon-name>Myrsine</tp:taxon-name></italic>, one from moss–covered <italic><tp:taxon-name>Weinmannia</tp:taxon-name></italic>, and two others from unidentified trees.</p></tp:treatment-sec><tp:treatment-sec><!--Section generated to contain objects referenced in tp:taxon-treatment.--><fig id="F3" position="float" orientation="portrait"><label>Figure 3.</label><caption><p><italic><tp:taxon-name>Mecyclothorax</tp:taxon-name></italic> spp., dorsal view; silhouette to lower right of each habitus photo indicates actual size of beetle specimen at printed journal page size <bold>A</bold> <italic><tp:taxon-name>Mecyclothorax mahatahi</tp:taxon-name></italic> female holotype <bold>B</bold> <italic><tp:taxon-name>Mecyclothorax popotioaoa</tp:taxon-name></italic> male holotype <bold>C</bold> <italic><tp:taxon-name>Mecyclothorax mapo</tp:taxon-name></italic> male paratype (CUIC) <bold>D</bold> <italic><tp:taxon-name>Mecyclothorax fatata</tp:taxon-name></italic> female paratype (CUIC).</p></caption><graphic xmlns:xlink="http://www.w3.org/1999/xlink" xlink:href="ZooKeys-224-037-g003.jpg" position="float" orientation="portrait" xlink:type="simple"/></fig><fig id="F4" position="float" orientation="portrait"><label>Figure 4.</label><caption><p>Male aedeagal median lobe and associated parameres. <bold>A</bold> <italic><tp:taxon-name>Mecyclothorax perraulti</tp:taxon-name></italic>, right lateral view <bold>B</bold> <italic><tp:taxon-name>Mecyclothorax pahere</tp:taxon-name></italic>, right lateral vew <bold>C</bold> <italic><tp:taxon-name>Mecyclothorax pahere</tp:taxon-name></italic>, euventral view <bold>D</bold> <italic><tp:taxon-name>Mecyclothorax menemene</tp:taxon-name></italic>, right lateral view (teneral specimen) <bold>E</bold> <italic><tp:taxon-name>Mecyclothorax popotioaoa</tp:taxon-name></italic> , right lateral view <bold>F</bold> <italic><tp:taxon-name>Mecyclothorax mapo</tp:taxon-name></italic>, right lateral view <bold>G</bold> <italic><tp:taxon-name>Mecyclothorax mapo</tp:taxon-name></italic>, right lateral view, internal sac everted <bold>H</bold> <italic><tp:taxon-name>Mecyclothorax fatata</tp:taxon-name></italic>, right lateral view. Abbreviations: <bold>dop</bold> dorsal ostial microtrichial patch <bold>fp</bold> flagellar plate <bold>go</bold> gonopore <bold>lp</bold> left paramere <bold>rp</bold> right paramere <bold>sc</bold> sagittal crest <bold>vop</bold> ventral ostial microtrichial patch.</p></caption><graphic xmlns:xlink="http://www.w3.org/1999/xlink" xlink:href="ZooKeys-224-037-g004.jpg" position="float" orientation="portrait" xlink:type="simple"/></fig><fig id="F5" position="float" orientation="portrait"><label>Figure 5.</label><caption><p>Female reproductive tract and associated abdominal structures, ventral view. Black line indicates position of spermathecal duct dorsad bursa copulatrix or common oviduct; circle at end of line indicates position of juncture of spermathecal duct and dorsal wall of bursa. <bold>A</bold> <italic><tp:taxon-name>Mecyclothorax perraulti</tp:taxon-name></italic> <bold>B</bold> <italic><tp:taxon-name>Mecyclothorax pahere</tp:taxon-name></italic> <bold>C</bold> <italic><tp:taxon-name>Mecyclothorax popotioaoa</tp:taxon-name></italic> <bold>D</bold> <italic><tp:taxon-name>Mecyclothorax mapo</tp:taxon-name></italic> <bold>E</bold> <italic><tp:taxon-name>Mecyclothorax fatata</tp:taxon-name></italic>. Abbreviations: <bold>bc</bold> bursa copulatrix <bold>co</bold> common oviduct <bold>e</bold> egg <bold>g</bold> gonocoxa <bold>h</bold> rectum of hindgut <bold>lo</bold> lateral oviduct <bold>pg</bold> pygidial gland reservoir <bold>sg</bold> spermathecal gland <bold>sp</bold> spermatheca.</p></caption><graphic xmlns:xlink="http://www.w3.org/1999/xlink" xlink:href="ZooKeys-224-037-g005.jpg" position="float" orientation="portrait" xlink:type="simple"/></fig><fig id="F6" position="float" orientation="portrait"><label>Figure 6.</label><caption><p>Female left gonocoxa, ventral view; scale bar = 0.05 mm. <bold>A</bold> M. <italic>perraulti</italic> <bold>B</bold> M. <italic>pahere</italic> <bold>C</bold> <italic><tp:taxon-name>Mecyclothorax popotioaoa</tp:taxon-name></italic> <bold>D</bold> <italic><tp:taxon-name>Mecyclothorax mapo</tp:taxon-name></italic> <bold>E</bold> <italic><tp:taxon-name>Mecyclothorax fatata</tp:taxon-name></italic>. Abbreviations: <bold>afs</bold> apical fringe setae of gonocoxite 1 <bold>ans</bold> apical nematiform seta <bold>des</bold> dorsal ensiform seta <bold>gc1</bold> basal gonocoxite 1 <bold>gc2</bold> apical gonocoxite 2 <bold>les</bold> lateral ensiform seta(e) <bold>r</bold> ramus.</p></caption><graphic xmlns:xlink="http://www.w3.org/1999/xlink" xlink:href="ZooKeys-224-037-g006.jpg" position="float" orientation="portrait" xlink:type="simple"/></fig></tp:treatment-sec><ref-list><ref id="B48"><mixed-citation xmlns:xlink="http://www.w3.org/1999/xlink" xlink:type="simple"><person-group><name name-style="western"><surname>Perrault</surname><given-names>GG</given-names></name></person-group> (<year>1986</year>)<article-title>. La faune des Carabidae de Tahiti VII. Révision du genre <italic>Mecyclothorax</italic> (Sharp) (Psydrini). 2. les groupes de <italic>Mecyclothorax striatopunctatus</italic> n. sp., <italic>Mecyclothorax dannieae</italic> Perrault, <italic>Mecyclothorax marginatus</italic> Perrault et <italic>Mecyclothorax viridis</italic> Perrault (Coleoptera).</article-title><source>Nouvelle Revue d’Entomologie (NS) </source><volume>3</volume>: <fpage>439</fpage>-<lpage>455</lpage>.</mixed-citation></ref><ref id="B61"><mixed-citation xmlns:xlink="http://www.w3.org/1999/xlink" xlink:type="simple"><person-group><name name-style="western"><surname>Wahlroos</surname><given-names>S</given-names></name></person-group> (<year>2002</year>)<source> English–Tahitian Tahitian–English Dictionary. Honolulu, Hawai`i, The Mā`ohi Heritage Press, xxvi + 684 pp.</source></mixed-citation></ref></ref-list></tp:taxon-treatment>
